# Supplementary material for: Serum Growth Differentiation Factor-15/Albumin Ratio as a 2-Year Survival Marker of End-Stage Renal Disease Patients Initiating Maintenance Hemodialysis
Source: Diagnostics (Basel). 2022 Jan 20;12(2):257. doi: 10.3390/diagnostics12020257 (PMC8870838; doi:10.3390/diagnostics12020257)
Supplement: Supplementary file 1 [file diagnostics-12-00257-s001.zip]

Archive with 1 entries (1 files):
- diagnostics-1542077-supplementary.pdf
